# Supplementary material for: Comparative Analysis of Codon Usage Bias in Transcriptomes of Eight Species of Formicidae
Source: Genes (Basel). 2025 Jun 27;16(7):749. doi: 10.3390/genes16070749 (PMC12294360; doi:10.3390/genes16070749)
Supplement: Supplementary file 1 [file genes-16-00749-s001.zip]

Archive with 1 entries (1 files):
- genes-3660498-supplementary.pdf
